# Supplementary material for: Prevalence of intradialytic hypotension, clinical symptoms and nursing interventions - a three-months, prospective study of 3818 haemodialysis sessions
Source: BMC Nephrol. 2016 Feb 27;17:21. doi: 10.1186/s12882-016-0231-9 (PMC4769826; doi:10.1186/s12882-016-0231-9)
Supplement: Additional file 5: — Supporting information file. (XLSX 28 kb) [file 12882_2016_231_MOESM5_ESM.xlsx]

## Sheet: variable view
number	id (anonymous)
Age interval	age interval: 1= < 20 ; 2= ≥20-<30 /3= ≥30-<40/ 4= ≥40-<50 5= ≥50-<60; 6= ≥60-<70 7= ≥70-<80 /8= ≥80
Weight (kg)	Dry weight
BMI	Body Mass Index
ERAEDTA	Primary type of renal disease (ERA-EDTA coding)
DIAB	Occurrence of diabetes
DIABTYPE	Type of diabetes
Start HD	Startdate Hemodialysis
vintage (months)	hemodialysis duration in months
RESRENFUN	Residual renal function defined as urine flow >= 500ml per day
HD Duration	Hemodialysis duration (hours / session)
HD freq.	Hemodialysis frequency (no sessions / week)
HD per pat	number of HD sessions per pat.
nr of HD with20mmHg	number of HD sessions with a decrease of 20mmHg
20 mmHg decrease and clincal events	nr of HD session< 20mmHg and clincal events
20mmHg decrease and nursing interventions	nr of HD session< 20mmHg and nursing interventions
20mmHg with both	nr of HD session< 20mmHg with clincal events and nursing interventions
nr of HD with30mmHg	number of HD sessions with a decrease of 30mmHg
30 mmHg decrease and clincal events	nr of HD session< 30mmHg and clincal events
30mmHg decrease and nursing interventions	nr of HD session< 30mmHg and nursing interventions
30mmHg with both	nr of HD session< 30mmHg with clincal events and nursing interventions
nr of HD with 40mmHg	number of HD sessions with a decrease of 40mmHg
40 mmHg decrease and clincal events	nr of HD session< 40mmHg and clincal events
40mmHg decrease and nursing interventions	nr of HD session< 40mmHg and nursing interventions
40mmHg with both	nr of HD session< 40mmHg with clincal events and nursing interventions
nr of HD with a decrease in MAP	number of HD sessions with a decrease in MAP
decrease in MAP and clincal events	MAP daling met klachten
decrease in MAP and nursing interventions	MAP daling met interv
decrease in MAP with both	MAP daling met klachten en interv
hypotension EBPG def	hypotension according to the EBPG definition
mean brutoUF	mean UF per pat
mean mluurkg	mean ml/uur/kg per pat

## Sheet: data view
NR	Age interval	BMI	EDTA code	Diabetes	Diab type	start HD	Vintage	res. Function	HD duration	HD freq.	HD per pat	nr of HD with20mmHg	20 mmHg decrease and clincal events	20mmHg and nursing interventions	20mmHg with both	decrease30mmHG	decrease30mmHg and clinical events	decrease 30mmHg and nursing interventions	30mmHg with both	nr of HD with 40mmHg	40 mmHg decrease and clincal events	40mmHg decrease and nursing interventions	40mmHg with both	nr of HD with a decrease in MAP	decrease in MAP and clincal events	decrease in MAP and nursing interventions	decrease in MAP with both	hypotension EBPG def	mean brutoUF	mean mluurkg
1	3	18.3	22	0		2004-02-04	45	0	3.5	3	36	13	1	2	1	7	1	1	0	2	0	0	0	24	1	0	2	0	1350	8.4
2	7	28.7	72	0		2007-03-10	3	0	4	3	35	31	2	4	2	25	2	3	2	20	2	2	1	31	2	3	2	0	2085.71	7.65
3	8	25.5	72	0		09/16/2004	39	0	3.5	3	36	34	3	0	2	26	3	0	2	20	3	0	2	33	3	0	2	0	1969.44	9.17
4	7	31.1	0	0		11/18/2004	37	0	4	3	36	29	4	0	0	25	3	0	0	21	2	0	0	32	4	0	0	0	1964.71	6.91
5	4	27.9	0	0		03/30/2007	9	0	4	3	36	20	2	0	0	13	0	0	0	3	0	0	0	31	5	0	0	0	1559.38	6.35
7	8	21.5	72	0		04/20/2007	8	0	3.5	3	36	6	0	1	0	1	0	0	0	0	0	0	0	18	0	2	0	0	1400	8.97
8	7	35.3	1	0		2008-06-02	0	1	4	3	30	13	0	0	2	3	0	0	1	0	0	0	0	10	0	0	2	0	1524.14	5.05
9	6	27.9	72	0		01/21/2008	0	1	4	3	33	17	0	0	3	9	0	0	2	4	0	0	2	19	0	0	3	0	543.75	3.13
10	7	27.1	70	1	2	2005-01-10	27	1	4	3	33	9	0	0	0	2	0	0	0	0	0	0	0	10	2	0	0	0	1259.37	6.11
11	7	19.2	1	1	2	2005-01-09	28	0	4	3	34	16	1	0	4	9	0	0	3	0	0	0	0	22	0	0	4	0	2373.53	12.41
12	7	24.4	72	0		02/20/2008	0	1	4	3	19	15	1	0	1	12	0	0	1	7	0	0	0	13	0	0	1	0	1155.56	4.59
13	6	21.9	10	0		2002-01-11	62	0	4	3	36	30	4	0	2	23	3	0	2	16	3	0	2	35	6	0	2	0	2211.11	10.21
15	6	34.5	81	1	2	2008-04-02	0	1	4	3	14	10	0	0	1	7	0	0	1	3	0	0	1	9	0	0	1	0	2030.77	4.74
17	5	40.4	25	1	2	01/21/2008	0	1	4	3	30	18	1	1	0	13	0	1	0	7	0	1	0	19	1	1	0	0	2210.34	4.93
18	7	30.3	1	0		2004-04-12	37	0	3.5	3	34	9	0	0	0	3	0	0	0	0	0	0	0	13	0	0	0	0	1471.87	6.47
19	7	19.7	83	0		2006-01-09	16	0	3.5	3	35	20	6	3	7	6	1	1	1	1	0	0	0	20	8	1	7	1	1322.86	8.66
21	3	24	71	0		2005-10-06	31	0	4	3	33	8	0	0	1	2	0	0	1	1	0	0	1	21	1	0	2	0	3796.77	13.1
22	7	18	20	0		07/21/2006	17	0	4	3	35	20	5	0	1	11	3	0	1	3	0	0	0	15	3	0	1	0	1109.09	8.8
23	8	29.1	1	0		07/14/2006	17	0	4	3	36	28	3	1	3	22	2	1	3	15	0	1	3	28	3	1	2	0	2134.29	8.22
24	2	19.3	41	0		08/29/2007	4	0	4	3	15	5	1	0	0	3	1	0	0	2	1	0	0	7	2	0	1	0	1938.46	11.7
25	7	26.5	70	0		11/23/2006	13	0	4	3	36	13	1	0	0	6	1	0	0	2	1	0	0	17	2	0	0	0	1732.35	7.49
26	5	19	33	0		2007-01-07	6	0	4	3	36	31	6	1	2	28	6	0	2	22	4	0	2	31	6	0	2	0	4593.94	16.84
27	8	24.2	70	0		2006-10-06	19	0	4	3	35	32	5	0	8	32	5	0	8	28	5	0	8	32	5	0	9	1	2073.53	10.2
28	2	19.5	1	0		2005-01-09	28	0	4	3	35	23	8	1	5	11	5	1	4	7	3	0	3	35	11	1	5	0	3300	18.98
29	7	21.2	1	0		11/24/2007	1	0	4	3	31	30	10	0	3	28	8	0	3	22	6	0	3	28	8	0	3	0	1354.84	8.19
30	6	39.4	81	1	2	10/19/2007	2	0	4	3	13	3	0	0	0	3	0	0	0	1	0	0	0	6	0	0	0	0	2346.15	6.48
31	2	20.4	52	0		07/20/2007	5	0	4	3	36	16	4	0	2	3	0	0	1	0	0	0	0	17	4	0	2	0	2170.59	11.64
32	6	32.7	81	1	2	07/25/2007	5	0	4	3	9	5	2	0	0	3	2	0	0	1	1	0	0	7	2	0	0	0	5311.11	8.15
33	6	26.6	23	0		2008-04-01	0	1	4	3	36	13	1	0	0	6	1	0	0	3	1	0	0	16	1	0	0	0	1376.92	6.23
34	2	20.6	1	0		2004-12-08	40	0	4.5	3	28	5	0	0	0	2	0	0	0	0	0	0	0	22	3	0	0	0	3070.37	13.89
36	3	22.1	16	0		12/20/2004	36	0	4	3	34	27	3	5	11	23	3	0	9	13	2	0	6	28	3	0	10	1	4745.16	14.25
37	4	20.8	0	0		01/29/2007	11	1	4	3	36	1	0	0	0	0	0	0	0	0	0	0	0	4	1	0	0	0	0	0.31
38	1	36.7	22	0		2007-07-02	11	0	4	3	28	5	0	0	0	3	0	0	0	0	0	0	0	7	0	0	0	0	676.92	3.55
39	6	29	74	0		01/24/2008	0	1	3.5	3	32	7	0	0	0	3	0	0	0	0	0	0	0	8	0	0	0	0	1062.5	5.02
40	7		72	0		2005-01-07	30	1	4	3	26	9	0	0	0	4	0	0	0	2	0	0	0	8	0	0	0	0	2591.67	6.04
41	7	28.7	25	1	2	01/30/2003	59	0	4	3	36	29	1	0	0	21	0	0	0	15	0	0	0	28	1	0	0	0	2520	8.49
42	5	20.4	41	0		2003-01-01	60	0	3.5	3	34	6	1	1	1	1	0	0	1	0	0	0	0	14	3	0	1	0	3097.06	12.2
43	6	22.4	70	0		2006-08-02	23	0	4	3	33	30	5	0	2	23	5	0	2	15	4	0	2	27	6	0	2	0	2121.87	9.71
44	8	22.2	81	1	2	2003-07-01	60	0	4	3	35	21	0	2	6	12	0	1	6	8	0	1	6	25	2	2	6	0	2794.12	11.58
45	7	36.6	81	1	2	2005-05-01	36	0	4	3	35	25	10	0	6	21	8	0	5	18	6	0	5	30	12	0	6	0	1994.12	5.45
46	7	21.4	1	0		2003-01-02	59	0	3.5	3	35	30	1	1	2	22	1	1	2	16	1	1	2	28	1	1	2	0	894.12	8.19
47	6	17.3	72	0		2002-01-05	68	0	4	3	35	32	7	1	3	27	6	1	2	21	5	1	2	32	7	1	3	0	1223.53	9.86
48	6	27.2	25	0		07/28/2000	89	0	4	3	34	21	5	0	5	12	4	0	4	9	3	0	4	24	6	0	5	0	2214.71	8.03
49	7	24.5	74	0		2005-05-08	28	0	4	3	35	14	0	1	0	6	0	0	0	1	0	0	0	12	0	1	0	0	1514.71	7
50	7	18.9	61	0		02/16/2004	46	0	4	3	33	4	1	0	3	4	1	0	3	1	0	0	1	10	2	0	3	0	909.37	6.52
51	7	34.5	20	0		04/21/2004	46	0	4	3	36	23	1	0	1	18	1	0	1	12	0	0	1	29	1	0	1	0	1455.88	5.4
52	8	21.5	72	1	2	09/28/2005	27	1	3.5	3	36	23	1	1	2	11	1	1	1	7	1	1	1	14	1	1	2	0	1167.65	6.35
53	7	28.6	0	1	2	2007-01-03	10	1	4	3	36	11	0	0	0	4	0	0	0	0	0	0	0	18	0	0	0	0	2330.56	7.46
54	7	23.3	50	0		2002-01-01	72	0	3.5	3	36	24	3	2	4	15	3	0	4	8	1	0	4	29	4	0	3	0	1116.67	6.89
55	4	40.9	81	1	2	2007-09-07	6	1	4	3	32	17	8	0	2	11	6	0	2	8	3	0	2	18	8	0	2	0	2673.33	7.18
56	6	26.3	23	0		04/25/2005	32	0	4	3	36	26	4	0	0	15	3	0	0	9	0	0	0	23	3	0	0	0	1634.29	6.54
57	6	25.2	41	0		2007-12-09	4	0	4	3	35	16	2	1	2	6	1	0	2	3	0	0	2	23	2	0	1	0	1000	5.68
58	6	28.4	80	1	2	2007-02-08	5	0	4	3	36	23	2	0	1	13	1	0	1	9	1	0	1	23	4	0	1	0	2010.34	7.61
59	4	19.5	80	1	1	2006-11-01	13	0	4	3	36	21	1	0	1	16	1	0	1	12	1	0	1	31	4	0	1	0	3300	11.86
60	7	28.8	15	0		08/22/2003	52	0	4	3	35	30	8	0	7	24	7	0	6	18	3	0	6	33	9	0	6	1	2982.35	9.5
61	7	27.4	72	0		10/18/2005	26	0	4	3	36	26	1	0	0	17	1	0	0	13	1	0	0	22	1	0	0	0	1250	5.31
62	6	31.1	23	0		10/26/2005	26	1	4	3	34	32	0	0	1	27	0	0	1	20	0	0	1	32	0	0	1	0	2057.58	7.45
63	8	27.7	70	0		10/30/2006	14	1	3.5	3	36	25	1	0	6	15	0	0	6	10	0	0	6	29	2	0	6	0	1630.56	4.65
64	8	22.2	23	0		02/18/2004	46	0	3.5	3	34	14	0	1	1	8	0	0	1	3	0	0	1	18	0	0	1	0	2272.73	9.34
66	6	29	23	0		07/18/2002	65	0	4.5	3	35	15	1	0	1	8	0	0	1	5	0	0	1	13	0	0	1	0	1996.87	6.21
68	7	23.2	71	0		2005-01-04	33	0	4	3	34	28	8	0	0	21	7	0	0	11	5	0	0	28	8	0	0	0	2730.3	9.82
69	6	22.5	81	1	1	12/19/2007	1	0	4	3	35	17	2	0	7	13	1	0	6	9	1	0	6	19	3	0	7	1	1858.82	8.99
70	7	22.7	1	0		07/15/2002	65	0	4	3	32	21	6	0	9	16	5	0	7	15	4	0	7	24	7	0	9	1	1527.59	8.28
71	5	19.8	83	0		2000-01-07	78	0	3.5	3	35	13	3	0	0	7	2	0	0	2	1	0	0	17	2	0	0	0	1618.75	11.61
72	6	30.7	82	1	2	2006-01-06	19	0	4	3	31	27	2	0	0	24	2	0	0	14	2	0	0	29	2	0	0	0	2666.67	7.77
73	6	20.6	23	0		2003-10-11	49	0	4	3	26	25	7	1	9	23	7	1	8	23	7	1	8	25	7	1	9	1	1748	6.61
74	6	33.5	81	1	2	10/13/2004	38	0	4	3	33	28	8	2	8	27	8	0	6	26	8	0	6	28	8	0	6	1	2603.23	6.84
75	5	21	33	0		06/29/2001	78	1	4	3	33	16	1	0	1	13	1	0	1	5	1	0	1	22	2	0	1	0	2850	12.18
76	5	25.8	1	0		2007-01-07	6	0	4	3	30	23	7	0	0	15	4	0	0	10	3	0	0	22	7	0	0	0	3939.29	13.01
77	4	27.9	0	0		2006-01-12	13	0	4	3	27	18	3	0	0	11	3	0	0	5	1	0	0	17	3	0	0	0	1404.17	6.84
78	7	25	81	1	2	2007-01-06	6	0	4	3	9	5	0	0	0	4	0	0	0	1	0	0	0	5	0	0	0	0	6577.78	10.49
79	4	22.6	21	0		1993-01-07	174	0	4	3	23	21	3	0	10	19	3	0	10	18	3	0	10	23	3	0	10	1	1417.39	9.32
80	5	25.2	11	0		2000-02-03	94	0	4	3	35	19	10	0	0	10	7	0	0	7	4	0	0	24	11	0	0	0	3134.48	10.29
81	5	21.6	81	1	1	2007-01-07	6	1	4	3	32	16	1	0	0	8	0	0	0	1	0	0	0	10	1	0	0	0	2021.88	9.68
82	5	33.6	19	1	2	2007-10-08	4	0	4	3	36	29	8	1	0	25	7	1	0	15	6	0	0	28	6	1	0	0	3767.65	8.37
83	8	24	72	0		11/25/2006	13	0	4	3	30	23	4	1	0	21	4	1	0	14	3	1	0	27	4	1	0	0	2082.14	8.4
84	7	23.7	1	0		2001-02-02	83	0	4.5	3	30	21	5	0	0	10	3	0	0	3	2	0	0	22	4	0	0	0	2941.38	8.12
85	7	30.3	1	0		04/13/2005	31	0	4	3	36	16	3	0	0	10	3	0	0	3	0	0	0	12	2	0	0	0	1909.38	7.58
87	4	26.1	24	0		2007-01-06	6	1	4	3	35	29	3	1	5	20	1	1	5	12	1	1	5	27	3	1	5	0	1879.31	6.18
88	6	19.6	1	0		2003-01-11	49	1	4	3	36	22	8	0	1	11	3	0	1	9	3	0	0	23	10	0	1	0	1590.91	9.24
89	8	25.2	40	0		09/18/2006	14	1	4	3	36	32	2	0	1	24	2	0	1	13	1	0	1	33	2	0	1	0	1886.11	8.94
90	7	28.4	81	1	2	03/19/2007	9	0	4	3	36	24	2	0	1	16	2	0	1	7	1	0	1	21	2	0	1	0	2665.71	7.51
91	5	23	19	0		10/28/1998	110	0	3.5	3	22	1	0	0	0	1	0	0	0	1	0	0	0	9	0	0	0	0	2304.76	11.17
92	8	26.7	25	0		1998-01-06	120	0	4	3	34	19	0	0	1	9	0	0	0	2	0	0	0	27	2	0	2	0	1159.38	6.3
93	5	20.7	80	1	2	2007-07-09	3	1	4	3	34	27	4	1	1	23	4	0	1	21	4	0	1	28	6	0	1	0	3102.94	12.85
94	8	19.3	41	0		2003-01-01	60	0	3.5	3	34	27	11	0	1	25	11	0	1	17	10	0	1	23	10	0	1	0	1941.94	9.65
95	6	24.1	72	0		02/16/2007	10	0	4	3	36	28	1	0	0	18	1	0	0	7	0	0	0	27	3	0	0	0	2840	8.95
96	7	24.9	72	1	2	1995-03-05	151	0	3.5	3	19	10	0	2	0	9	0	0	0	4	0	0	0	13	0	0	0	0	1405.56	7.2
97	7	21.8	12	0		2006-01-01	24	0	4	3	34	8	0	0	0	3	0	0	0	1	0	0	0	17	1	0	1	0	1343.75	6.62
98	7	24.1	1	0		01/29/2001	83	0	4	3	33	26	0	1	3	21	0	0	3	14	0	0	2	19	0	0	3	0	2065.63	8.06
99	8	23.7	83	0		2005-01-11	25	0	4	3	35	32	1	1	1	30	1	1	1	20	1	1	1	32	1	1	1	0	1876.47	8.44
100	7	30	40	0		2007-01-08	5	0	4	3	35	19	1	0	0	11	1	0	0	5	0	0	0	26	2	0	0	0	2837.5	8.39
101	4	21.6	41	0		2005-11-04	31	1	4	3	33	14	1	0	0	5	0	0	0	0	0	0	0	25	1	0	0	0	2490.91	10.28
102	6	23.6	72	0		01/27/2003	59	1	4	3	35	31	8	0	0	22	7	0	0	15	6	0	0	33	9	0	0	0	2050	7.93
103	6	24.3	99	0		2002-01-05	68	0	4	3	34	34	4	1	1	31	3	1	1	25	3	1	1	33	4	1	1	0	2752.94	9.92
104	5	23	72	0		2006-04-01	24	0	4	3	32	16	1	0	0	1	0	0	0	0	0	0	0	6	0	0	0	0	2009.38	8.63
105	2	21	12	0		10/19/2004	26	0	4	3	31	7	6	0	0	1	1	0	0	0	0	0	0	17	13	0	0	0	2435.48	12.28
106	2	20.8	59	0		2004-09-05	32	1	3.5	3	32	16	8	0	1	10	5	0	1	6	2	0	1	26	12	0	1	0	1370.97	8.97
107	3	24.3	51	0		2002-01-11	62	0	4	3	33	14	6	0	0	2	1	0	0	0	0	0	0	26	8	0	0	0	1787.1	6.14
108	4	32	24	0		12/21/2007	0	0	4	3	29	14	7	0	0	11	5	0	0	3	1	0	0	16	9	0	0	0	2144	8.07
109	8	18	0	0		12/21/2007	0	1	4	3	26	6	2	0	0	2	0	0	0	2	0	0	0	4	1	0	0	0	962.5	7.94
110	6	22.2	72	1	2	12/20/2004	36	0	4	3	34	32	0	0	0	29	0	0	0	26	0	0	0	33	0	0	0	0	2818.18	10.7
111	8	26.4	20	0		2003-07-12	49	0	3.5	3	36	26	4	0	0	19	2	0	0	14	2	0	0	26	2	0	0	0	1450	10.71
112	6	23	1	0		07/24/2005	29	0	3.5	3	31	19	1	1	2	14	0	1	2	11	0	1	2	24	1	1	2	0	1535.71	11.23
113	5	24.1	20	0		10/22/2003	50	0	4	3	34	6	0	0	0	1	0	0	0	0	0	0	0	10	0	0	0	0	2088	10.3
114	7	23.2	49	1	2	2004-03-09	40	0	4	3	36	11	0	0	1	7	0	0	1	1	0	0	0	18	0	0	2	0	1011.76	7.22
115	8	31	81	1	1	12/24/2004	36	1	4	3	33	28	7	1	5	18	4	1	4	12	3	0	2	29	8	1	4	0	2712.12	5.78
116	6	27	72	0		2005-01-03	34	0	4	3	36	25	1	0	0	12	0	0	0	3	0	0	0	29	1	0	0	0	3462.86	10.59
117	6	24.5	0	0		11/23/2005	25	0	4	3	33	31	2	1	5	28	2	1	5	21	2	1	4	31	2	1	5	0	2443.75	12.02
118	6	31.4	20	1	2	03/26/2005	33	0	4	3	36	24	6	0	1	12	4	0	1	7	2	0	1	25	6	0	1	0	1312.5	6.29
119	6	24.7	14	1	2	03/27/2006	21	1	4	3	34	24	3	0	4	16	4	0	3	7	1	0	1	23	4	0	3	0	2116.13	8.6
120	6	24.6	89	0		04/14/2005	32	1	4	3	36	29	1	0	0	26	1	0	0	11	0	0	0	34	1	0	0	0	1094.29	6.28
122	4	23.2	81	0		11/20/2007	1	0	4	3	33	29	7	0	1	22	6	0	1	17	6	0	1	31	5	0	1	0	3059.38	10.83
123	7	18.3	89	1	2	2004-01-02	47	1	4	3	36	25	0	0	0	13	0	0	0	3	0	0	0	27	0	0	0	0	948.57	7.58
125	7	27.7	72	0		2006-10-07	17	0	4	3	36	17	2	0	2	13	2	0	2	5	1	0	1	18	1	0	2	0	3188.57	10.95
126	8	26.7	74	0		2004-10-01	48	1	4	3	36	18	1	0	0	7	1	0	0	4	1	0	0	23	1	0	0	0	2317.14	8.93
127	7	21.8	0	0		2007-01-11	2	0	4	3	33	26	6	0	1	18	5	0	1	10	3	0	0	30	6	0	1	0	2139.39	8.24
128	8	23.9	74	1	2	2005-01-05	32	1	4	3	12	7	4	0	0	4	2	0	0	2	0	0	0	9	4	0	0	0	1236.36	5.91
129	6	27.1	79	0		2007-06-10	3	1	4	3	36	19	5	0	0	11	4	0	0	5	1	0	0	26	5	0	0	0	2308.57	9.66
130	6	27.1	81	1	2	2004-01-03	46	0	4	3	36	34	6	1	8	30	5	1	8	24	5	1	8	34	6	1	8	1	2905.71	10.69
132	7	22.1	19	1	2	2007-01-04	9	1	4	3	36	19	3	0	1	7	1	0	0	2	0	0	0	18	2	0	1	0	1405.88	7.68
133	7	26.9	81	1	2	2005-01-12	25	0	4	3	29	14	3	0	0	13	3	0	0	13	3	0	0	14	3	0	0	0	2307.14	6.43
134	7	25.2	11	0		2005-01-10	27	0	4	3	36	22	2	1	6	16	2	1	4	10	1	1	3	33	2	1	6	0	2433.33	8.49
136	6	24.1	30	0		2007-01-12	1	1	4	3	36	17	1	1	0	7	1	1	0	4	1	1	0	19	3	0	0	0	1514.71	8.84
